# Supplementary material for: Implementing the EU HTA regulation and joint clinical assessment: a multi-stakeholder perspective from Italy
Source: Int J Technol Assess Health Care. 2026 Apr 13;42(1):e39. doi: 10.1017/S026646232610364X (PMC13078104; doi:10.1017/S026646232610364X)
Supplement: Meregaglia et al. supplementary material [file S026646232610364Xsup001.zip]

Archive with 5 entries (5 files):
- Supplementary file S2.docx
- Supplementary file S3.docx
- Supplementary file S4.docx
- Supplementary file S5.docx
- Supplementary file S1.docx
